# Supplementary material for: UNILIPID, a Methodology for Energetically Accurate Prediction of Protein Insertion into Implicit Membranes of Arbitrary Shape
Source: Membranes (Basel). 2023 Mar 21;13(3):362. doi: 10.3390/membranes13030362 (PMC10054542; doi:10.3390/membranes13030362)
Supplement: Supplementary file 1 [file membranes-13-00362-s001.zip]

Archive with 1 entries (1 files):
- membranes-2240102-supplementary.pdf
